# Supplementary material for: Comparing malaria early detection methods in a declining transmission setting in northwestern Ethiopia
Source: BMC Public Health. 2021 Apr 24;21:788. doi: 10.1186/s12889-021-10850-5 (PMC8067323; doi:10.1186/s12889-021-10850-5)
Supplement: Supplementary file 2 — Additional file 2. Variations of event detection algorithms tested. The file contains two tables for Plasmodium falciparum and mixed species of all the different parameter combinations tested. The first sheet is for the random, weekly statistical, and CDC EARS methods, the second sheet for the Farrington algorithms, and the third sheet for a description of the fields. [file 12889_2021_10850_MOESM2_ESM.xlsx]

## Sheet: cover
Malaria Early Detection in a Declining Transmission Setting in the Amhara Region of Ethiopia
Dawn M. Nekorchuk; Teklehaimanot Gebrehiwot; Mastewal Lake; Worku Awoke; Abere Mihretie; Michael C. Wimberly

## Sheet: ears_statistical_random
algorithm	num_events	num_caught	perc_caught	preevent	no_delay	num_timely	perc_timely	num_alarms	num_truepos	perc_truepos	start_data	start_eval	end_eval	p_perweek	alpha	baseline	date_start	date_end	method	n_years
Random	30	27	90	19	2	21	70	233	40	17.1674	2012-07-15	2018-12-16	2019-12-08	0.2
Random	30	19	63.3333	8	2	10	33.3333	151	27	17.8808	2012-07-15	2018-12-16	2019-12-08	0.1
Random	30	17	56.6667	7	1	8	26.6667	92	20	21.7391	2012-07-15	2018-12-16	2019-12-08	0.05
Random	30	12	40	6	1	7	23.3333	61	14	22.9508	2012-07-15	2018-12-16	2019-12-08	0.025
Random	30	4	13.3333	1	0	1	3.33333	33	4	12.1212	2012-07-15	2018-12-16	2019-12-08	0.012
Random	30	3	10	1	0	1	3.33333	18	3	16.6667	2012-07-15	2018-12-16	2019-12-08	0.006
C1	30	27	90	14	2	16	53.3333	146	36	24.6575	2012-07-15	2018-12-16	2019-12-08		0.001	7	2018-10-28	2019-12-08
C2	30	30	100	19	3	22	73.3333	152	41	26.9737	2012-07-15	2018-12-16	2019-12-08		0.001	7	2018-10-14	2019-12-08
C3	30	30	100	21	5	26	86.6667	135	40	29.6296	2012-07-15	2018-12-16	2019-12-08		0.025	7	2018-09-30	2019-12-08
C1	30	26	86.6667	14	4	18	60	124	35	28.2258	2012-07-15	2018-12-16	2019-12-08		0.001	14	2018-09-09	2019-12-08
C2	30	28	93.3333	17	4	21	70	119	36	30.2521	2012-07-15	2018-12-16	2019-12-08		0.001	14	2018-08-26	2019-12-08
C3	30	29	96.6667	20	3	23	76.6667	123	39	31.7073	2012-07-15	2018-12-16	2019-12-08		0.025	14	2018-08-12	2019-12-08
C1	30	25	83.3333	14	6	20	66.6667	104	38	36.5385	2012-07-15	2018-12-16	2019-12-08		0.001	28	2018-06-03	2019-12-08
C2	30	27	90	16	5	21	70	104	37	35.5769	2012-07-15	2018-12-16	2019-12-08		0.001	28	2018-05-20	2019-12-08
C3	30	28	93.3333	16	5	21	70	107	36	33.6449	2012-07-15	2018-12-16	2019-12-08		0.025	28	2018-05-06	2019-12-08
C1	30	24	80	10	3	13	43.3333	73	28	38.3562	2012-07-15	2018-12-16	2019-12-08		0.001	56	2017-11-19	2019-12-08
C2	30	24	80	12	2	14	46.6667	84	34	40.4762	2012-07-15	2018-12-16	2019-12-08		0.001	56	2017-11-05	2019-12-08
C3	30	28	93.3333	12	5	17	56.6667	98	35	35.7143	2012-07-15	2018-12-16	2019-12-08		0.025	56	2017-10-22	2019-12-08
Weekly Statistical	30	30	100	27	3	30	100	251	39	15.5378	2012-07-15	2018-12-16	2019-12-08						median	5
Weekly Statistical	30	30	100	27	2	29	96.6667	233	37	15.8798	2012-07-15	2018-12-16	2019-12-08						median	6
Weekly Statistical	30	29	96.6667	27	1	28	93.3333	234	40	17.094	2012-07-15	2018-12-16	2019-12-08						median	max
Weekly Statistical	30	24	80	8	3	11	36.6667	72	37	51.3889	2012-07-15	2018-12-16	2019-12-08						mean2sd	5
Weekly Statistical	30	23	76.6667	5	1	6	20	61	36	59.0164	2012-07-15	2018-12-16	2019-12-08						mean2sd	6
Weekly Statistical	30	17	56.6667	4	0	4	13.3333	54	33	61.1111	2012-07-15	2018-12-16	2019-12-08						mean2sd	max
Weekly Statistical	30	29	96.6667	25	3	28	93.3333	200	52	26	2012-07-15	2018-12-16	2019-12-08						percentile75	5
Weekly Statistical	30	29	96.6667	22	4	26	86.6667	172	59	34.3023	2012-07-15	2018-12-16	2019-12-08						percentile75	6
Weekly Statistical	30	29	96.6667	19	3	22	73.3333	158	52	32.9114	2012-07-15	2018-12-16	2019-12-08						percentile75	max
Weekly Statistical	30	29	96.6667	17	5	22	73.3333	143	50	34.965	2012-07-15	2018-12-16	2019-12-08						percentile85	5
Weekly Statistical	30	28	93.3333	11	2	13	43.3333	111	46	41.4414	2012-07-15	2018-12-16	2019-12-08						percentile85	6
Weekly Statistical	30	28	93.3333	12	1	13	43.3333	116	49	42.2414	2012-07-15	2018-12-16	2019-12-08						percentile85	max

## Sheet: farringtons
algorithm	Label	num_events	num_caught	perc_caught	preevent	no_delay	num_timely	perc_timely	num_alarms	num_truepos	perc_truepos	start_data	start_eval	end_eval	w	b	noPeriods	trend	pThresholdTrend	pastWeeksNotIncluded	reweight	weightsThreshold	alpha_farrington	powertrans	fitFun	populationOffset	thresholdMethod
Farrington	A1	30	29	96.6667	23	1	24	80	203	38	18.7192	2012-07-15	2018-12-16	2019-12-08	3	5	1	TRUE	0.05	w	TRUE	1	0.05	2/3	algo.farrington.fitGLM.flexible	FALSE	delta
Farrington	A2	30	30	100	22	4	26	86.6667	163	40	24.5399	2012-07-15	2018-12-16	2019-12-08	3	5	4	TRUE	0.05	w	TRUE	1	0.05	2/3	algo.farrington.fitGLM.flexible	FALSE	delta
Farrington	B1	30	27	90	16	3	19	63.3333	146	35	23.9726	2012-07-15	2018-12-16	2019-12-08	3	5	1	TRUE	1	26	TRUE	2.58	0.05	2/3	algo.farrington.fitGLM.flexible	FALSE	nbPlugin
Farrington	B2	30	28	93.3333	18	1	19	63.3333	116	34	29.3103	2012-07-15	2018-12-16	2019-12-08	3	5	4	TRUE	1	26	TRUE	2.58	0.05	2/3	algo.farrington.fitGLM.flexible	FALSE	nbPlugin
Farrington		30	28	93.3333	17	2	19	63.3333	97	34	35.0515	2012-07-15	2018-12-16	2019-12-08	3	6	12	TRUE	1	w	TRUE	2.58	0.05	2/3	algo.farrington.fitGLM.flexible	TRUE	nbPlugin
Farrington		30	28	93.3333	20	3	23	76.6667	107	34	31.7757	2012-07-15	2018-12-16	2019-12-08	3	6	12	TRUE	1	26	TRUE	2.58	0.05	2/3	algo.farrington.fitGLM.flexible	TRUE	nbPlugin
Farrington		30	21	70	2	1	3	10	30	25	83.3333	2012-07-15	2018-12-16	2019-12-08	3	6	12	FALSE	1	w	TRUE	2.58	0.05	2/3	algo.farrington.fitGLM.flexible	TRUE	nbPlugin
Farrington		30	19	63.3333	2	2	4	13.3333	29	23	79.3103	2012-07-15	2018-12-16	2019-12-08	3	6	12	FALSE	1	26	TRUE	2.58	0.05	2/3	algo.farrington.fitGLM.flexible	TRUE	nbPlugin
Farrington		30	27	90	16	3	19	63.3333	97	34	35.0515	2012-07-15	2018-12-16	2019-12-08	3	6	8	TRUE	1	w	TRUE	2.58	0.05	2/3	algo.farrington.fitGLM.flexible	TRUE	nbPlugin
Farrington		30	28	93.3333	20	1	21	70	108	34	31.4815	2012-07-15	2018-12-16	2019-12-08	3	6	8	TRUE	1	26	TRUE	2.58	0.05	2/3	algo.farrington.fitGLM.flexible	TRUE	nbPlugin
Farrington		30	20	66.6667	1	2	3	10	29	24	82.7586	2012-07-15	2018-12-16	2019-12-08	3	6	8	FALSE	1	w	TRUE	2.58	0.05	2/3	algo.farrington.fitGLM.flexible	TRUE	nbPlugin
Farrington		30	19	63.3333	2	2	4	13.3333	26	23	88.4615	2012-07-15	2018-12-16	2019-12-08	3	6	8	FALSE	1	26	TRUE	2.58	0.05	2/3	algo.farrington.fitGLM.flexible	TRUE	nbPlugin
Farrington		30	27	90	15	2	17	56.6667	83	35	42.1687	2012-07-15	2018-12-16	2019-12-08	3	6	4	TRUE	1	w	TRUE	2.58	0.05	2/3	algo.farrington.fitGLM.flexible	TRUE	nbPlugin
Farrington		30	26	86.6667	17	2	19	63.3333	91	32	35.1648	2012-07-15	2018-12-16	2019-12-08	3	6	4	TRUE	1	26	TRUE	2.58	0.05	2/3	algo.farrington.fitGLM.flexible	TRUE	nbPlugin
Farrington		30	18	60	1	1	2	6.66667	24	21	87.5	2012-07-15	2018-12-16	2019-12-08	3	6	4	FALSE	1	w	TRUE	2.58	0.05	2/3	algo.farrington.fitGLM.flexible	TRUE	nbPlugin
Farrington		30	18	60	2	0	2	6.66667	26	23	88.4615	2012-07-15	2018-12-16	2019-12-08	3	6	4	FALSE	1	26	TRUE	2.58	0.05	2/3	algo.farrington.fitGLM.flexible	TRUE	nbPlugin
Farrington		30	23	76.6667	10	4	14	46.6667	60	31	51.6667	2012-07-15	2018-12-16	2019-12-08	3	6	2	TRUE	1	w	TRUE	2.58	0.05	2/3	algo.farrington.fitGLM.flexible	TRUE	nbPlugin
Farrington		30	25	83.3333	13	2	15	50	73	31	42.4658	2012-07-15	2018-12-16	2019-12-08	3	6	2	TRUE	1	26	TRUE	2.58	0.05	2/3	algo.farrington.fitGLM.flexible	TRUE	nbPlugin
Farrington		30	15	50	0	0	0	0	24	21	87.5	2012-07-15	2018-12-16	2019-12-08	3	6	2	FALSE	1	w	TRUE	2.58	0.05	2/3	algo.farrington.fitGLM.flexible	TRUE	nbPlugin
Farrington		30	16	53.3333	1	0	1	3.33333	23	20	86.9565	2012-07-15	2018-12-16	2019-12-08	3	6	2	FALSE	1	26	TRUE	2.58	0.05	2/3	algo.farrington.fitGLM.flexible	TRUE	nbPlugin
Farrington		30	27	90	20	2	22	73.3333	127	40	31.4961	2012-07-15	2018-12-16	2019-12-08	3	6	1	TRUE	1	w	TRUE	2.58	0.05	2/3	algo.farrington.fitGLM.flexible	TRUE	nbPlugin
Farrington		30	27	90	20	2	22	73.3333	127	40	31.4961	2012-07-15	2018-12-16	2019-12-08	3	6	1	TRUE	1	26	TRUE	2.58	0.05	2/3	algo.farrington.fitGLM.flexible	TRUE	nbPlugin
Farrington		30	11	36.6667	1	1	2	6.66667	23	15	65.2174	2012-07-15	2018-12-16	2019-12-08	3	6	1	FALSE	1	w	TRUE	2.58	0.05	2/3	algo.farrington.fitGLM.flexible	TRUE	nbPlugin
Farrington		30	11	36.6667	1	1	2	6.66667	23	15	65.2174	2012-07-15	2018-12-16	2019-12-08	3	6	1	FALSE	1	26	TRUE	2.58	0.05	2/3	algo.farrington.fitGLM.flexible	TRUE	nbPlugin
Farrington		30	28	93.3333	18	1	19	63.3333	117	35	29.9145	2012-07-15	2018-12-16	2019-12-08	3	5	12	TRUE	1	w	TRUE	2.58	0.05	2/3	algo.farrington.fitGLM.flexible	TRUE	nbPlugin
Farrington		30	29	96.6667	21	0	21	70	134	38	28.3582	2012-07-15	2018-12-16	2019-12-08	3	5	12	TRUE	1	26	TRUE	2.58	0.05	2/3	algo.farrington.fitGLM.flexible	TRUE	nbPlugin
Farrington		30	22	73.3333	9	3	12	40	38	29	76.3158	2012-07-15	2018-12-16	2019-12-08	3	5	12	FALSE	1	w	TRUE	2.58	0.05	2/3	algo.farrington.fitGLM.flexible	TRUE	nbPlugin
Farrington		30	22	73.3333	8	2	10	33.3333	37	29	78.3784	2012-07-15	2018-12-16	2019-12-08	3	5	12	FALSE	1	26	TRUE	2.58	0.05	2/3	algo.farrington.fitGLM.flexible	TRUE	nbPlugin
Farrington		30	28	93.3333	17	0	17	56.6667	115	33	28.6957	2012-07-15	2018-12-16	2019-12-08	3	5	8	TRUE	1	w	TRUE	2.58	0.05	2/3	algo.farrington.fitGLM.flexible	TRUE	nbPlugin
Farrington		30	29	96.6667	21	0	21	70	135	38	28.1481	2012-07-15	2018-12-16	2019-12-08	3	5	8	TRUE	1	26	TRUE	2.58	0.05	2/3	algo.farrington.fitGLM.flexible	TRUE	nbPlugin
Farrington	C3	30	22	73.3333	8	3	11	36.6667	39	29	74.359	2012-07-15	2018-12-16	2019-12-08	3	5	8	FALSE	1	w	TRUE	2.58	0.05	2/3	algo.farrington.fitGLM.flexible	TRUE	nbPlugin
Farrington		30	22	73.3333	7	2	9	30	35	27	77.1429	2012-07-15	2018-12-16	2019-12-08	3	5	8	FALSE	1	26	TRUE	2.58	0.05	2/3	algo.farrington.fitGLM.flexible	TRUE	nbPlugin
Farrington		30	27	90	14	2	16	53.3333	99	34	34.3434	2012-07-15	2018-12-16	2019-12-08	3	5	4	TRUE	1	w	TRUE	2.58	0.05	2/3	algo.farrington.fitGLM.flexible	TRUE	nbPlugin
Farrington		30	28	93.3333	18	1	19	63.3333	116	34	29.3103	2012-07-15	2018-12-16	2019-12-08	3	5	4	TRUE	1	26	TRUE	2.58	0.05	2/3	algo.farrington.fitGLM.flexible	TRUE	nbPlugin
Farrington		30	22	73.3333	5	3	8	26.6667	34	27	79.4118	2012-07-15	2018-12-16	2019-12-08	3	5	4	FALSE	1	w	TRUE	2.58	0.05	2/3	algo.farrington.fitGLM.flexible	TRUE	nbPlugin
Farrington		30	22	73.3333	4	4	8	26.6667	33	27	81.8182	2012-07-15	2018-12-16	2019-12-08	3	5	4	FALSE	1	26	TRUE	2.58	0.05	2/3	algo.farrington.fitGLM.flexible	TRUE	nbPlugin
Farrington		30	24	80	11	2	13	43.3333	79	33	41.7722	2012-07-15	2018-12-16	2019-12-08	3	5	2	TRUE	1	w	TRUE	2.58	0.05	2/3	algo.farrington.fitGLM.flexible	TRUE	nbPlugin
Farrington		30	24	80	13	2	15	50	99	31	31.3131	2012-07-15	2018-12-16	2019-12-08	3	5	2	TRUE	1	26	TRUE	2.58	0.05	2/3	algo.farrington.fitGLM.flexible	TRUE	nbPlugin
Farrington		30	19	63.3333	3	3	6	20	33	28	84.8485	2012-07-15	2018-12-16	2019-12-08	3	5	2	FALSE	1	w	TRUE	2.58	0.05	2/3	algo.farrington.fitGLM.flexible	TRUE	nbPlugin
Farrington		30	19	63.3333	3	3	6	20	30	26	86.6667	2012-07-15	2018-12-16	2019-12-08	3	5	2	FALSE	1	26	TRUE	2.58	0.05	2/3	algo.farrington.fitGLM.flexible	TRUE	nbPlugin
Farrington		30	27	90	16	3	19	63.3333	146	35	23.9726	2012-07-15	2018-12-16	2019-12-08	3	5	1	TRUE	1	w	TRUE	2.58	0.05	2/3	algo.farrington.fitGLM.flexible	TRUE	nbPlugin
Farrington		30	27	90	16	3	19	63.3333	146	35	23.9726	2012-07-15	2018-12-16	2019-12-08	3	5	1	TRUE	1	26	TRUE	2.58	0.05	2/3	algo.farrington.fitGLM.flexible	TRUE	nbPlugin
Farrington		30	20	66.6667	5	2	7	23.3333	43	28	65.1163	2012-07-15	2018-12-16	2019-12-08	3	5	1	FALSE	1	w	TRUE	2.58	0.05	2/3	algo.farrington.fitGLM.flexible	TRUE	nbPlugin
Farrington		30	20	66.6667	5	2	7	23.3333	43	28	65.1163	2012-07-15	2018-12-16	2019-12-08	3	5	1	FALSE	1	26	TRUE	2.58	0.05	2/3	algo.farrington.fitGLM.flexible	TRUE	nbPlugin
Farrington		30	29	96.6667	20	2	22	73.3333	165	41	24.8485	2012-07-15	2018-12-16	2019-12-08	3	4	12	TRUE	1	w	TRUE	2.58	0.05	2/3	algo.farrington.fitGLM.flexible	TRUE	nbPlugin
Farrington		30	30	100	22	2	24	80	164	37	22.561	2012-07-15	2018-12-16	2019-12-08	3	4	12	TRUE	1	26	TRUE	2.58	0.05	2/3	algo.farrington.fitGLM.flexible	TRUE	nbPlugin
Farrington		30	24	80	10	3	13	43.3333	51	30	58.8235	2012-07-15	2018-12-16	2019-12-08	3	4	12	FALSE	1	w	TRUE	2.58	0.05	2/3	algo.farrington.fitGLM.flexible	TRUE	nbPlugin
Farrington		30	24	80	8	4	12	40	50	30	60	2012-07-15	2018-12-16	2019-12-08	3	4	12	FALSE	1	26	TRUE	2.58	0.05	2/3	algo.farrington.fitGLM.flexible	TRUE	nbPlugin
Farrington		30	29	96.6667	20	2	22	73.3333	165	42	25.4545	2012-07-15	2018-12-16	2019-12-08	3	4	8	TRUE	1	w	TRUE	2.58	0.05	2/3	algo.farrington.fitGLM.flexible	TRUE	nbPlugin
Farrington		30	30	100	22	2	24	80	167	38	22.7545	2012-07-15	2018-12-16	2019-12-08	3	4	8	TRUE	1	26	TRUE	2.58	0.05	2/3	algo.farrington.fitGLM.flexible	TRUE	nbPlugin
Farrington		30	23	76.6667	9	3	12	40	48	28	58.3333	2012-07-15	2018-12-16	2019-12-08	3	4	8	FALSE	1	w	TRUE	2.58	0.05	2/3	algo.farrington.fitGLM.flexible	TRUE	nbPlugin
Farrington		30	23	76.6667	8	3	11	36.6667	46	28	60.8696	2012-07-15	2018-12-16	2019-12-08	3	4	8	FALSE	1	26	TRUE	2.58	0.05	2/3	algo.farrington.fitGLM.flexible	TRUE	nbPlugin
Farrington		30	27	90	18	2	20	66.6667	142	38	26.7606	2012-07-15	2018-12-16	2019-12-08	3	4	4	TRUE	1	w	TRUE	2.58	0.05	2/3	algo.farrington.fitGLM.flexible	TRUE	nbPlugin
Farrington		30	30	100	22	1	23	76.6667	164	39	23.7805	2012-07-15	2018-12-16	2019-12-08	3	4	4	TRUE	1	26	TRUE	2.58	0.05	2/3	algo.farrington.fitGLM.flexible	TRUE	nbPlugin
Farrington		30	23	76.6667	9	2	11	36.6667	45	28	62.2222	2012-07-15	2018-12-16	2019-12-08	3	4	4	FALSE	1	w	TRUE	2.58	0.05	2/3	algo.farrington.fitGLM.flexible	TRUE	nbPlugin
Farrington		30	23	76.6667	9	2	11	36.6667	45	28	62.2222	2012-07-15	2018-12-16	2019-12-08	3	4	4	FALSE	1	26	TRUE	2.58	0.05	2/3	algo.farrington.fitGLM.flexible	TRUE	nbPlugin
Farrington		30	24	80	16	2	18	60	111	35	31.5315	2012-07-15	2018-12-16	2019-12-08	3	4	2	TRUE	1	w	TRUE	2.58	0.05	2/3	algo.farrington.fitGLM.flexible	TRUE	nbPlugin
Farrington		30	25	83.3333	17	4	21	70	129	33	25.5814	2012-07-15	2018-12-16	2019-12-08	3	4	2	TRUE	1	26	TRUE	2.58	0.05	2/3	algo.farrington.fitGLM.flexible	TRUE	nbPlugin
Farrington		30	21	70	7	3	10	33.3333	41	29	70.7317	2012-07-15	2018-12-16	2019-12-08	3	4	2	FALSE	1	w	TRUE	2.58	0.05	2/3	algo.farrington.fitGLM.flexible	TRUE	nbPlugin
Farrington		30	21	70	6	3	9	30	39	25	64.1026	2012-07-15	2018-12-16	2019-12-08	3	4	2	FALSE	1	26	TRUE	2.58	0.05	2/3	algo.farrington.fitGLM.flexible	TRUE	nbPlugin
Farrington		30	26	86.6667	21	0	21	70	168	34	20.2381	2012-07-15	2018-12-16	2019-12-08	3	4	1	TRUE	1	w	TRUE	2.58	0.05	2/3	algo.farrington.fitGLM.flexible	TRUE	nbPlugin
Farrington		30	26	86.6667	21	0	21	70	168	34	20.2381	2012-07-15	2018-12-16	2019-12-08	3	4	1	TRUE	1	26	TRUE	2.58	0.05	2/3	algo.farrington.fitGLM.flexible	TRUE	nbPlugin
Farrington		30	22	73.3333	9	1	10	33.3333	61	30	49.1803	2012-07-15	2018-12-16	2019-12-08	3	4	1	FALSE	1	w	TRUE	2.58	0.05	2/3	algo.farrington.fitGLM.flexible	TRUE	nbPlugin
Farrington		30	22	73.3333	9	1	10	33.3333	61	30	49.1803	2012-07-15	2018-12-16	2019-12-08	3	4	1	FALSE	1	26	TRUE	2.58	0.05	2/3	algo.farrington.fitGLM.flexible	TRUE	nbPlugin
Farrington		30	27	90	19	2	21	70	195	35	17.9487	2012-07-15	2018-12-16	2019-12-08	3	3	12	TRUE	1	w	TRUE	2.58	0.05	2/3	algo.farrington.fitGLM.flexible	TRUE	nbPlugin
Farrington		30	30	100	25	2	27	90	245	42	17.1429	2012-07-15	2018-12-16	2019-12-08	3	3	12	TRUE	1	26	TRUE	2.58	0.05	2/3	algo.farrington.fitGLM.flexible	TRUE	nbPlugin
Farrington		30	27	90	16	4	20	66.6667	87	38	43.6782	2012-07-15	2018-12-16	2019-12-08	3	3	12	FALSE	1	w	TRUE	2.58	0.05	2/3	algo.farrington.fitGLM.flexible	TRUE	nbPlugin
Farrington		30	27	90	16	4	20	66.6667	93	37	39.7849	2012-07-15	2018-12-16	2019-12-08	3	3	12	FALSE	1	26	TRUE	2.58	0.05	2/3	algo.farrington.fitGLM.flexible	TRUE	nbPlugin
Farrington		30	27	90	17	4	21	70	191	36	18.8482	2012-07-15	2018-12-16	2019-12-08	3	3	8	TRUE	1	w	TRUE	2.58	0.05	2/3	algo.farrington.fitGLM.flexible	TRUE	nbPlugin
Farrington		30	30	100	24	2	26	86.6667	225	39	17.3333	2012-07-15	2018-12-16	2019-12-08	3	3	8	TRUE	1	26	TRUE	2.58	0.05	2/3	algo.farrington.fitGLM.flexible	TRUE	nbPlugin
Farrington		30	27	90	13	6	19	63.3333	82	38	46.3415	2012-07-15	2018-12-16	2019-12-08	3	3	8	FALSE	1	w	TRUE	2.58	0.05	2/3	algo.farrington.fitGLM.flexible	TRUE	nbPlugin
Farrington		30	27	90	14	5	19	63.3333	89	38	42.6966	2012-07-15	2018-12-16	2019-12-08	3	3	8	FALSE	1	26	TRUE	2.58	0.05	2/3	algo.farrington.fitGLM.flexible	TRUE	nbPlugin
Farrington		30	26	86.6667	14	6	20	66.6667	164	39	23.7805	2012-07-15	2018-12-16	2019-12-08	3	3	4	TRUE	1	w	TRUE	2.58	0.05	2/3	algo.farrington.fitGLM.flexible	TRUE	nbPlugin
Farrington		30	28	93.3333	21	4	25	83.3333	214	39	18.2243	2012-07-15	2018-12-16	2019-12-08	3	3	4	TRUE	1	26	TRUE	2.58	0.05	2/3	algo.farrington.fitGLM.flexible	TRUE	nbPlugin
Farrington		30	25	83.3333	12	4	16	53.3333	65	32	49.2308	2012-07-15	2018-12-16	2019-12-08	3	3	4	FALSE	1	w	TRUE	2.58	0.05	2/3	algo.farrington.fitGLM.flexible	TRUE	nbPlugin
Farrington		30	25	83.3333	11	5	16	53.3333	73	32	43.8356	2012-07-15	2018-12-16	2019-12-08	3	3	4	FALSE	1	26	TRUE	2.58	0.05	2/3	algo.farrington.fitGLM.flexible	TRUE	nbPlugin
Farrington		30	25	83.3333	12	4	16	53.3333	135	34	25.1852	2012-07-15	2018-12-16	2019-12-08	3	3	2	TRUE	1	w	TRUE	2.58	0.05	2/3	algo.farrington.fitGLM.flexible	TRUE	nbPlugin
Farrington		30	27	90	16	5	21	70	172	38	22.093	2012-07-15	2018-12-16	2019-12-08	3	3	2	TRUE	1	26	TRUE	2.58	0.05	2/3	algo.farrington.fitGLM.flexible	TRUE	nbPlugin
Farrington		30	23	76.6667	9	3	12	40	58	32	55.1724	2012-07-15	2018-12-16	2019-12-08	3	3	2	FALSE	1	w	TRUE	2.58	0.05	2/3	algo.farrington.fitGLM.flexible	TRUE	nbPlugin
Farrington		30	23	76.6667	9	4	13	43.3333	59	29	49.1525	2012-07-15	2018-12-16	2019-12-08	3	3	2	FALSE	1	26	TRUE	2.58	0.05	2/3	algo.farrington.fitGLM.flexible	TRUE	nbPlugin
Farrington		30	28	93.3333	24	1	25	83.3333	225	36	16	2012-07-15	2018-12-16	2019-12-08	3	3	1	TRUE	1	w	TRUE	2.58	0.05	2/3	algo.farrington.fitGLM.flexible	TRUE	nbPlugin
Farrington		30	28	93.3333	24	1	25	83.3333	225	36	16	2012-07-15	2018-12-16	2019-12-08	3	3	1	TRUE	1	26	TRUE	2.58	0.05	2/3	algo.farrington.fitGLM.flexible	TRUE	nbPlugin
Farrington		30	25	83.3333	11	4	15	50	92	40	43.4783	2012-07-15	2018-12-16	2019-12-08	3	3	1	FALSE	1	w	TRUE	2.58	0.05	2/3	algo.farrington.fitGLM.flexible	TRUE	nbPlugin
Farrington		30	25	83.3333	11	4	15	50	92	40	43.4783	2012-07-15	2018-12-16	2019-12-08	3	3	1	FALSE	1	26	TRUE	2.58	0.05	2/3	algo.farrington.fitGLM.flexible	TRUE	nbPlugin
Farrington		30	26	86.6667	18	3	21	70	91	33	36.2637	2012-07-15	2018-12-16	2019-12-08	3	max	12	TRUE	1	w	TRUE	2.58	0.05	2/3	algo.farrington.fitGLM.flexible	TRUE	nbPlugin
Farrington		30	27	90	18	3	21	70	99	35	35.3535	2012-07-15	2018-12-16	2019-12-08	3	max	12	TRUE	1	26	TRUE	2.58	0.05	2/3	algo.farrington.fitGLM.flexible	TRUE	nbPlugin
Farrington		30	13	43.3333	1	1	2	6.66667	19	17	89.4737	2012-07-15	2018-12-16	2019-12-08	3	max	12	FALSE	1	w	TRUE	2.58	0.05	2/3	algo.farrington.fitGLM.flexible	TRUE	nbPlugin
Farrington		30	12	40	1	1	2	6.66667	19	16	84.2105	2012-07-15	2018-12-16	2019-12-08	3	max	12	FALSE	1	26	TRUE	2.58	0.05	2/3	algo.farrington.fitGLM.flexible	TRUE	nbPlugin
Farrington		30	26	86.6667	18	3	21	70	91	36	39.5604	2012-07-15	2018-12-16	2019-12-08	3	max	8	TRUE	1	w	TRUE	2.58	0.05	2/3	algo.farrington.fitGLM.flexible	TRUE	nbPlugin
Farrington		30	26	86.6667	18	3	21	70	93	35	37.6344	2012-07-15	2018-12-16	2019-12-08	3	max	8	TRUE	1	26	TRUE	2.58	0.05	2/3	algo.farrington.fitGLM.flexible	TRUE	nbPlugin
Farrington		30	12	40	1	1	2	6.66667	19	17	89.4737	2012-07-15	2018-12-16	2019-12-08	3	max	8	FALSE	1	w	TRUE	2.58	0.05	2/3	algo.farrington.fitGLM.flexible	TRUE	nbPlugin
Farrington		30	12	40	1	1	2	6.66667	17	16	94.1176	2012-07-15	2018-12-16	2019-12-08	3	max	8	FALSE	1	26	TRUE	2.58	0.05	2/3	algo.farrington.fitGLM.flexible	TRUE	nbPlugin
Farrington		30	26	86.6667	16	2	18	60	74	34	45.9459	2012-07-15	2018-12-16	2019-12-08	3	max	4	TRUE	1	w	TRUE	2.58	0.05	2/3	algo.farrington.fitGLM.flexible	TRUE	nbPlugin
Farrington		30	25	83.3333	17	3	20	66.6667	80	30	37.5	2012-07-15	2018-12-16	2019-12-08	3	max	4	TRUE	1	26	TRUE	2.58	0.05	2/3	algo.farrington.fitGLM.flexible	TRUE	nbPlugin
Farrington	C2	30	12	40	1	1	2	6.66667	16	16	100	2012-07-15	2018-12-16	2019-12-08	3	max	4	FALSE	1	w	TRUE	2.58	0.05	2/3	algo.farrington.fitGLM.flexible	TRUE	nbPlugin
Farrington		30	12	40	1	0	1	3.33333	16	16	100	2012-07-15	2018-12-16	2019-12-08	3	max	4	FALSE	1	26	TRUE	2.58	0.05	2/3	algo.farrington.fitGLM.flexible	TRUE	nbPlugin
Farrington		30	24	80	10	4	14	46.6667	53	29	54.717	2012-07-15	2018-12-16	2019-12-08	3	max	2	TRUE	1	w	TRUE	2.58	0.05	2/3	algo.farrington.fitGLM.flexible	TRUE	nbPlugin
Farrington		30	23	76.6667	13	2	15	50	65	28	43.0769	2012-07-15	2018-12-16	2019-12-08	3	max	2	TRUE	1	26	TRUE	2.58	0.05	2/3	algo.farrington.fitGLM.flexible	TRUE	nbPlugin
Farrington		30	8	26.6667	0	0	0	0	14	14	100	2012-07-15	2018-12-16	2019-12-08	3	max	2	FALSE	1	w	TRUE	2.58	0.05	2/3	algo.farrington.fitGLM.flexible	TRUE	nbPlugin
Farrington		30	9	30	0	0	0	0	13	13	100	2012-07-15	2018-12-16	2019-12-08	3	max	2	FALSE	1	26	TRUE	2.58	0.05	2/3	algo.farrington.fitGLM.flexible	TRUE	nbPlugin
Farrington		30	27	90	17	3	20	66.6667	124	38	30.6452	2012-07-15	2018-12-16	2019-12-08	3	max	1	TRUE	1	w	TRUE	2.58	0.05	2/3	algo.farrington.fitGLM.flexible	TRUE	nbPlugin
Farrington		30	27	90	17	3	20	66.6667	124	38	30.6452	2012-07-15	2018-12-16	2019-12-08	3	max	1	TRUE	1	26	TRUE	2.58	0.05	2/3	algo.farrington.fitGLM.flexible	TRUE	nbPlugin
Farrington		30	6	20	0	0	0	0	17	11	64.7059	2012-07-15	2018-12-16	2019-12-08	3	max	1	FALSE	1	w	TRUE	2.58	0.05	2/3	algo.farrington.fitGLM.flexible	TRUE	nbPlugin
Farrington		30	6	20	0	0	0	0	17	11	64.7059	2012-07-15	2018-12-16	2019-12-08	3	max	1	FALSE	1	26	TRUE	2.58	0.05	2/3	algo.farrington.fitGLM.flexible	TRUE	nbPlugin
Farrington		30	28	93.3333	17	2	19	63.3333	95	33	34.7368	2012-07-15	2018-12-16	2019-12-08	5	6	12	TRUE	1	w	TRUE	2.58	0.05	2/3	algo.farrington.fitGLM.flexible	TRUE	nbPlugin
Farrington		30	29	96.6667	20	1	21	70	111	35	31.5315	2012-07-15	2018-12-16	2019-12-08	5	6	12	TRUE	1	26	TRUE	2.58	0.05	2/3	algo.farrington.fitGLM.flexible	TRUE	nbPlugin
Farrington		30	20	66.6667	3	2	5	16.6667	29	25	86.2069	2012-07-15	2018-12-16	2019-12-08	5	6	12	FALSE	1	w	TRUE	2.58	0.05	2/3	algo.farrington.fitGLM.flexible	TRUE	nbPlugin
Farrington		30	20	66.6667	3	1	4	13.3333	27	23	85.1852	2012-07-15	2018-12-16	2019-12-08	5	6	12	FALSE	1	26	TRUE	2.58	0.05	2/3	algo.farrington.fitGLM.flexible	TRUE	nbPlugin
Farrington		30	28	93.3333	17	1	18	60	92	34	36.9565	2012-07-15	2018-12-16	2019-12-08	5	6	8	TRUE	1	w	TRUE	2.58	0.05	2/3	algo.farrington.fitGLM.flexible	TRUE	nbPlugin
Farrington		30	29	96.6667	20	0	20	66.6667	110	36	32.7273	2012-07-15	2018-12-16	2019-12-08	5	6	8	TRUE	1	26	TRUE	2.58	0.05	2/3	algo.farrington.fitGLM.flexible	TRUE	nbPlugin
Farrington		30	20	66.6667	2	2	4	13.3333	31	25	80.6452	2012-07-15	2018-12-16	2019-12-08	5	6	8	FALSE	1	w	TRUE	2.58	0.05	2/3	algo.farrington.fitGLM.flexible	TRUE	nbPlugin
Farrington		30	20	66.6667	3	2	5	16.6667	28	23	82.1429	2012-07-15	2018-12-16	2019-12-08	5	6	8	FALSE	1	26	TRUE	2.58	0.05	2/3	algo.farrington.fitGLM.flexible	TRUE	nbPlugin
Farrington		30	27	90	15	2	17	56.6667	79	33	41.7722	2012-07-15	2018-12-16	2019-12-08	5	6	4	TRUE	1	w	TRUE	2.58	0.05	2/3	algo.farrington.fitGLM.flexible	TRUE	nbPlugin
Farrington		30	28	93.3333	19	0	19	63.3333	98	34	34.6939	2012-07-15	2018-12-16	2019-12-08	5	6	4	TRUE	1	26	TRUE	2.58	0.05	2/3	algo.farrington.fitGLM.flexible	TRUE	nbPlugin
Farrington		30	20	66.6667	1	2	3	10	27	23	85.1852	2012-07-15	2018-12-16	2019-12-08	5	6	4	FALSE	1	w	TRUE	2.58	0.05	2/3	algo.farrington.fitGLM.flexible	TRUE	nbPlugin
Farrington		30	19	63.3333	2	1	3	10	25	21	84	2012-07-15	2018-12-16	2019-12-08	5	6	4	FALSE	1	26	TRUE	2.58	0.05	2/3	algo.farrington.fitGLM.flexible	TRUE	nbPlugin
Farrington		30	26	86.6667	11	2	13	43.3333	65	34	52.3077	2012-07-15	2018-12-16	2019-12-08	5	6	2	TRUE	1	w	TRUE	2.58	0.05	2/3	algo.farrington.fitGLM.flexible	TRUE	nbPlugin
Farrington		30	26	86.6667	13	2	15	50	75	33	44	2012-07-15	2018-12-16	2019-12-08	5	6	2	TRUE	1	26	TRUE	2.58	0.05	2/3	algo.farrington.fitGLM.flexible	TRUE	nbPlugin
Farrington		30	17	56.6667	0	0	0	0	25	22	88	2012-07-15	2018-12-16	2019-12-08	5	6	2	FALSE	1	w	TRUE	2.58	0.05	2/3	algo.farrington.fitGLM.flexible	TRUE	nbPlugin
Farrington		30	17	56.6667	1	0	1	3.33333	27	23	85.1852	2012-07-15	2018-12-16	2019-12-08	5	6	2	FALSE	1	26	TRUE	2.58	0.05	2/3	algo.farrington.fitGLM.flexible	TRUE	nbPlugin
Farrington		30	26	86.6667	18	1	19	63.3333	110	34	30.9091	2012-07-15	2018-12-16	2019-12-08	5	6	1	TRUE	1	w	TRUE	2.58	0.05	2/3	algo.farrington.fitGLM.flexible	TRUE	nbPlugin
Farrington		30	26	86.6667	18	1	19	63.3333	110	34	30.9091	2012-07-15	2018-12-16	2019-12-08	5	6	1	TRUE	1	26	TRUE	2.58	0.05	2/3	algo.farrington.fitGLM.flexible	TRUE	nbPlugin
Farrington		30	14	46.6667	1	0	1	3.33333	23	18	78.2609	2012-07-15	2018-12-16	2019-12-08	5	6	1	FALSE	1	w	TRUE	2.58	0.05	2/3	algo.farrington.fitGLM.flexible	TRUE	nbPlugin
Farrington		30	14	46.6667	1	0	1	3.33333	23	18	78.2609	2012-07-15	2018-12-16	2019-12-08	5	6	1	FALSE	1	26	TRUE	2.58	0.05	2/3	algo.farrington.fitGLM.flexible	TRUE	nbPlugin
Farrington		30	28	93.3333	17	1	18	60	113	33	29.2035	2012-07-15	2018-12-16	2019-12-08	5	5	12	TRUE	1	w	TRUE	2.58	0.05	2/3	algo.farrington.fitGLM.flexible	TRUE	nbPlugin
Farrington		30	29	96.6667	20	1	21	70	131	36	27.4809	2012-07-15	2018-12-16	2019-12-08	5	5	12	TRUE	1	26	TRUE	2.58	0.05	2/3	algo.farrington.fitGLM.flexible	TRUE	nbPlugin
Farrington		30	22	73.3333	7	3	10	33.3333	36	27	75	2012-07-15	2018-12-16	2019-12-08	5	5	12	FALSE	1	w	TRUE	2.58	0.05	2/3	algo.farrington.fitGLM.flexible	TRUE	nbPlugin
Farrington		30	22	73.3333	7	3	10	33.3333	36	27	75	2012-07-15	2018-12-16	2019-12-08	5	5	12	FALSE	1	26	TRUE	2.58	0.05	2/3	algo.farrington.fitGLM.flexible	TRUE	nbPlugin
Farrington		30	28	93.3333	17	0	17	56.6667	111	33	29.7297	2012-07-15	2018-12-16	2019-12-08	5	5	8	TRUE	1	w	TRUE	2.58	0.05	2/3	algo.farrington.fitGLM.flexible	TRUE	nbPlugin
Farrington		30	29	96.6667	20	0	20	66.6667	130	38	29.2308	2012-07-15	2018-12-16	2019-12-08	5	5	8	TRUE	1	26	TRUE	2.58	0.05	2/3	algo.farrington.fitGLM.flexible	TRUE	nbPlugin
Farrington		30	22	73.3333	7	3	10	33.3333	38	28	73.6842	2012-07-15	2018-12-16	2019-12-08	5	5	8	FALSE	1	w	TRUE	2.58	0.05	2/3	algo.farrington.fitGLM.flexible	TRUE	nbPlugin
Farrington		30	22	73.3333	7	3	10	33.3333	37	28	75.6757	2012-07-15	2018-12-16	2019-12-08	5	5	8	FALSE	1	26	TRUE	2.58	0.05	2/3	algo.farrington.fitGLM.flexible	TRUE	nbPlugin
Farrington		30	27	90	16	1	17	56.6667	94	34	36.1702	2012-07-15	2018-12-16	2019-12-08	5	5	4	TRUE	1	w	TRUE	2.58	0.05	2/3	algo.farrington.fitGLM.flexible	TRUE	nbPlugin
Farrington		30	29	96.6667	19	2	21	70	118	36	30.5085	2012-07-15	2018-12-16	2019-12-08	5	5	4	TRUE	1	26	TRUE	2.58	0.05	2/3	algo.farrington.fitGLM.flexible	TRUE	nbPlugin
Farrington		30	22	73.3333	7	2	9	30	35	28	80	2012-07-15	2018-12-16	2019-12-08	5	5	4	FALSE	1	w	TRUE	2.58	0.05	2/3	algo.farrington.fitGLM.flexible	TRUE	nbPlugin
Farrington		30	22	73.3333	7	2	9	30	35	28	80	2012-07-15	2018-12-16	2019-12-08	5	5	4	FALSE	1	26	TRUE	2.58	0.05	2/3	algo.farrington.fitGLM.flexible	TRUE	nbPlugin
Farrington		30	25	83.3333	11	3	14	46.6667	80	33	41.25	2012-07-15	2018-12-16	2019-12-08	5	5	2	TRUE	1	w	TRUE	2.58	0.05	2/3	algo.farrington.fitGLM.flexible	TRUE	nbPlugin
Farrington		30	26	86.6667	13	2	15	50	100	32	32	2012-07-15	2018-12-16	2019-12-08	5	5	2	TRUE	1	26	TRUE	2.58	0.05	2/3	algo.farrington.fitGLM.flexible	TRUE	nbPlugin
Farrington		30	21	70	4	3	7	23.3333	31	26	83.871	2012-07-15	2018-12-16	2019-12-08	5	5	2	FALSE	1	w	TRUE	2.58	0.05	2/3	algo.farrington.fitGLM.flexible	TRUE	nbPlugin
Farrington		30	21	70	4	3	7	23.3333	31	26	83.871	2012-07-15	2018-12-16	2019-12-08	5	5	2	FALSE	1	26	TRUE	2.58	0.05	2/3	algo.farrington.fitGLM.flexible	TRUE	nbPlugin
Farrington		30	26	86.6667	18	1	19	63.3333	126	38	30.1587	2012-07-15	2018-12-16	2019-12-08	5	5	1	TRUE	1	w	TRUE	2.58	0.05	2/3	algo.farrington.fitGLM.flexible	TRUE	nbPlugin
Farrington		30	26	86.6667	18	1	19	63.3333	126	38	30.1587	2012-07-15	2018-12-16	2019-12-08	5	5	1	TRUE	1	26	TRUE	2.58	0.05	2/3	algo.farrington.fitGLM.flexible	TRUE	nbPlugin
Farrington		30	20	66.6667	4	2	6	20	38	25	65.7895	2012-07-15	2018-12-16	2019-12-08	5	5	1	FALSE	1	w	TRUE	2.58	0.05	2/3	algo.farrington.fitGLM.flexible	TRUE	nbPlugin
Farrington		30	20	66.6667	4	2	6	20	38	25	65.7895	2012-07-15	2018-12-16	2019-12-08	5	5	1	FALSE	1	26	TRUE	2.58	0.05	2/3	algo.farrington.fitGLM.flexible	TRUE	nbPlugin
Farrington		30	29	96.6667	20	1	21	70	167	41	24.5509	2012-07-15	2018-12-16	2019-12-08	5	4	12	TRUE	1	w	TRUE	2.58	0.05	2/3	algo.farrington.fitGLM.flexible	TRUE	nbPlugin
Farrington		30	30	100	22	1	23	76.6667	159	39	24.5283	2012-07-15	2018-12-16	2019-12-08	5	4	12	TRUE	1	26	TRUE	2.58	0.05	2/3	algo.farrington.fitGLM.flexible	TRUE	nbPlugin
Farrington		30	23	76.6667	11	1	12	40	46	27	58.6957	2012-07-15	2018-12-16	2019-12-08	5	4	12	FALSE	1	w	TRUE	2.58	0.05	2/3	algo.farrington.fitGLM.flexible	TRUE	nbPlugin
Farrington		30	23	76.6667	11	0	11	36.6667	49	28	57.1429	2012-07-15	2018-12-16	2019-12-08	5	4	12	FALSE	1	26	TRUE	2.58	0.05	2/3	algo.farrington.fitGLM.flexible	TRUE	nbPlugin
Farrington		30	28	93.3333	20	1	21	70	160	40	25	2012-07-15	2018-12-16	2019-12-08	5	4	8	TRUE	1	w	TRUE	2.58	0.05	2/3	algo.farrington.fitGLM.flexible	TRUE	nbPlugin
Farrington		30	30	100	22	1	23	76.6667	160	39	24.375	2012-07-15	2018-12-16	2019-12-08	5	4	8	TRUE	1	26	TRUE	2.58	0.05	2/3	algo.farrington.fitGLM.flexible	TRUE	nbPlugin
Farrington		30	23	76.6667	11	1	12	40	49	29	59.1837	2012-07-15	2018-12-16	2019-12-08	5	4	8	FALSE	1	w	TRUE	2.58	0.05	2/3	algo.farrington.fitGLM.flexible	TRUE	nbPlugin
Farrington		30	23	76.6667	11	0	11	36.6667	50	29	58	2012-07-15	2018-12-16	2019-12-08	5	4	8	FALSE	1	26	TRUE	2.58	0.05	2/3	algo.farrington.fitGLM.flexible	TRUE	nbPlugin
Farrington		30	28	93.3333	19	2	21	70	149	39	26.1745	2012-07-15	2018-12-16	2019-12-08	5	4	4	TRUE	1	w	TRUE	2.58	0.05	2/3	algo.farrington.fitGLM.flexible	TRUE	nbPlugin
Farrington	C1	30	30	100	22	1	23	76.6667	156	40	25.641	2012-07-15	2018-12-16	2019-12-08	5	4	4	TRUE	1	26	TRUE	2.58	0.05	2/3	algo.farrington.fitGLM.flexible	TRUE	nbPlugin
Farrington		30	23	76.6667	9	3	12	40	43	28	65.1163	2012-07-15	2018-12-16	2019-12-08	5	4	4	FALSE	1	w	TRUE	2.58	0.05	2/3	algo.farrington.fitGLM.flexible	TRUE	nbPlugin
Farrington		30	23	76.6667	9	2	11	36.6667	43	27	62.7907	2012-07-15	2018-12-16	2019-12-08	5	4	4	FALSE	1	26	TRUE	2.58	0.05	2/3	algo.farrington.fitGLM.flexible	TRUE	nbPlugin
Farrington		30	25	83.3333	15	3	18	60	114	35	30.7018	2012-07-15	2018-12-16	2019-12-08	5	4	2	TRUE	1	w	TRUE	2.58	0.05	2/3	algo.farrington.fitGLM.flexible	TRUE	nbPlugin
Farrington		30	27	90	17	4	21	70	129	35	27.1318	2012-07-15	2018-12-16	2019-12-08	5	4	2	TRUE	1	26	TRUE	2.58	0.05	2/3	algo.farrington.fitGLM.flexible	TRUE	nbPlugin
Farrington		30	22	73.3333	7	2	9	30	36	26	72.2222	2012-07-15	2018-12-16	2019-12-08	5	4	2	FALSE	1	w	TRUE	2.58	0.05	2/3	algo.farrington.fitGLM.flexible	TRUE	nbPlugin
Farrington		30	21	70	7	2	9	30	39	25	64.1026	2012-07-15	2018-12-16	2019-12-08	5	4	2	FALSE	1	26	TRUE	2.58	0.05	2/3	algo.farrington.fitGLM.flexible	TRUE	nbPlugin
Farrington		30	27	90	21	0	21	70	148	35	23.6486	2012-07-15	2018-12-16	2019-12-08	5	4	1	TRUE	1	w	TRUE	2.58	0.05	2/3	algo.farrington.fitGLM.flexible	TRUE	nbPlugin
Farrington		30	27	90	21	0	21	70	148	35	23.6486	2012-07-15	2018-12-16	2019-12-08	5	4	1	TRUE	1	26	TRUE	2.58	0.05	2/3	algo.farrington.fitGLM.flexible	TRUE	nbPlugin
Farrington		30	21	70	8	2	10	33.3333	49	26	53.0612	2012-07-15	2018-12-16	2019-12-08	5	4	1	FALSE	1	w	TRUE	2.58	0.05	2/3	algo.farrington.fitGLM.flexible	TRUE	nbPlugin
Farrington		30	21	70	8	2	10	33.3333	49	26	53.0612	2012-07-15	2018-12-16	2019-12-08	5	4	1	FALSE	1	26	TRUE	2.58	0.05	2/3	algo.farrington.fitGLM.flexible	TRUE	nbPlugin
Farrington		30	28	93.3333	19	3	22	73.3333	198	44	22.2222	2012-07-15	2018-12-16	2019-12-08	5	3	12	TRUE	1	w	TRUE	2.58	0.05	2/3	algo.farrington.fitGLM.flexible	TRUE	nbPlugin
Farrington		30	29	96.6667	23	3	26	86.6667	235	37	15.7447	2012-07-15	2018-12-16	2019-12-08	5	3	12	TRUE	1	26	TRUE	2.58	0.05	2/3	algo.farrington.fitGLM.flexible	TRUE	nbPlugin
Farrington		30	26	86.6667	15	3	18	60	79	35	44.3038	2012-07-15	2018-12-16	2019-12-08	5	3	12	FALSE	1	w	TRUE	2.58	0.05	2/3	algo.farrington.fitGLM.flexible	TRUE	nbPlugin
Farrington		30	27	90	15	4	19	63.3333	88	40	45.4545	2012-07-15	2018-12-16	2019-12-08	5	3	12	FALSE	1	26	TRUE	2.58	0.05	2/3	algo.farrington.fitGLM.flexible	TRUE	nbPlugin
Farrington		30	28	93.3333	19	3	22	73.3333	187	41	21.9251	2012-07-15	2018-12-16	2019-12-08	5	3	8	TRUE	1	w	TRUE	2.58	0.05	2/3	algo.farrington.fitGLM.flexible	TRUE	nbPlugin
Farrington		30	29	96.6667	22	3	25	83.3333	226	35	15.4867	2012-07-15	2018-12-16	2019-12-08	5	3	8	TRUE	1	26	TRUE	2.58	0.05	2/3	algo.farrington.fitGLM.flexible	TRUE	nbPlugin
Farrington		30	26	86.6667	15	3	18	60	76	36	47.3684	2012-07-15	2018-12-16	2019-12-08	5	3	8	FALSE	1	w	TRUE	2.58	0.05	2/3	algo.farrington.fitGLM.flexible	TRUE	nbPlugin
Farrington		30	26	86.6667	13	5	18	60	82	37	45.122	2012-07-15	2018-12-16	2019-12-08	5	3	8	FALSE	1	26	TRUE	2.58	0.05	2/3	algo.farrington.fitGLM.flexible	TRUE	nbPlugin
Farrington		30	28	93.3333	18	4	22	73.3333	169	44	26.0355	2012-07-15	2018-12-16	2019-12-08	5	3	4	TRUE	1	w	TRUE	2.58	0.05	2/3	algo.farrington.fitGLM.flexible	TRUE	nbPlugin
Farrington		30	28	93.3333	22	3	25	83.3333	217	37	17.0507	2012-07-15	2018-12-16	2019-12-08	5	3	4	TRUE	1	26	TRUE	2.58	0.05	2/3	algo.farrington.fitGLM.flexible	TRUE	nbPlugin
Farrington	C4	30	25	83.3333	12	4	16	53.3333	63	32	50.7937	2012-07-15	2018-12-16	2019-12-08	5	3	4	FALSE	1	w	TRUE	2.58	0.05	2/3	algo.farrington.fitGLM.flexible	TRUE	nbPlugin
Farrington		30	25	83.3333	12	5	17	56.6667	68	33	48.5294	2012-07-15	2018-12-16	2019-12-08	5	3	4	FALSE	1	26	TRUE	2.58	0.05	2/3	algo.farrington.fitGLM.flexible	TRUE	nbPlugin
Farrington		30	26	86.6667	14	5	19	63.3333	135	34	25.1852	2012-07-15	2018-12-16	2019-12-08	5	3	2	TRUE	1	w	TRUE	2.58	0.05	2/3	algo.farrington.fitGLM.flexible	TRUE	nbPlugin
Farrington		30	27	90	17	3	20	66.6667	168	34	20.2381	2012-07-15	2018-12-16	2019-12-08	5	3	2	TRUE	1	26	TRUE	2.58	0.05	2/3	algo.farrington.fitGLM.flexible	TRUE	nbPlugin
Farrington		30	23	76.6667	10	2	12	40	53	28	52.8302	2012-07-15	2018-12-16	2019-12-08	5	3	2	FALSE	1	w	TRUE	2.58	0.05	2/3	algo.farrington.fitGLM.flexible	TRUE	nbPlugin
Farrington		30	23	76.6667	9	3	12	40	58	26	44.8276	2012-07-15	2018-12-16	2019-12-08	5	3	2	FALSE	1	26	TRUE	2.58	0.05	2/3	algo.farrington.fitGLM.flexible	TRUE	nbPlugin
Farrington		30	29	96.6667	24	1	25	83.3333	200	38	19	2012-07-15	2018-12-16	2019-12-08	5	3	1	TRUE	1	w	TRUE	2.58	0.05	2/3	algo.farrington.fitGLM.flexible	TRUE	nbPlugin
Farrington		30	29	96.6667	24	1	25	83.3333	200	38	19	2012-07-15	2018-12-16	2019-12-08	5	3	1	TRUE	1	26	TRUE	2.58	0.05	2/3	algo.farrington.fitGLM.flexible	TRUE	nbPlugin
Farrington		30	24	80	10	3	13	43.3333	74	33	44.5946	2012-07-15	2018-12-16	2019-12-08	5	3	1	FALSE	1	w	TRUE	2.58	0.05	2/3	algo.farrington.fitGLM.flexible	TRUE	nbPlugin
Farrington		30	24	80	10	3	13	43.3333	74	33	44.5946	2012-07-15	2018-12-16	2019-12-08	5	3	1	FALSE	1	26	TRUE	2.58	0.05	2/3	algo.farrington.fitGLM.flexible	TRUE	nbPlugin
Farrington		30	26	86.6667	18	2	20	66.6667	90	33	36.6667	2012-07-15	2018-12-16	2019-12-08	5	max	12	TRUE	1	w	TRUE	2.58	0.05	2/3	algo.farrington.fitGLM.flexible	TRUE	nbPlugin
Farrington		30	27	90	19	1	20	66.6667	94	34	36.1702	2012-07-15	2018-12-16	2019-12-08	5	max	12	TRUE	1	26	TRUE	2.58	0.05	2/3	algo.farrington.fitGLM.flexible	TRUE	nbPlugin
Farrington		30	13	43.3333	2	1	3	10	18	17	94.4444	2012-07-15	2018-12-16	2019-12-08	5	max	12	FALSE	1	w	TRUE	2.58	0.05	2/3	algo.farrington.fitGLM.flexible	TRUE	nbPlugin
Farrington		30	13	43.3333	1	0	1	3.33333	18	16	88.8889	2012-07-15	2018-12-16	2019-12-08	5	max	12	FALSE	1	26	TRUE	2.58	0.05	2/3	algo.farrington.fitGLM.flexible	TRUE	nbPlugin
Farrington		30	26	86.6667	18	2	20	66.6667	85	33	38.8235	2012-07-15	2018-12-16	2019-12-08	5	max	8	TRUE	1	w	TRUE	2.58	0.05	2/3	algo.farrington.fitGLM.flexible	TRUE	nbPlugin
Farrington		30	27	90	19	1	20	66.6667	94	34	36.1702	2012-07-15	2018-12-16	2019-12-08	5	max	8	TRUE	1	26	TRUE	2.58	0.05	2/3	algo.farrington.fitGLM.flexible	TRUE	nbPlugin
Farrington		30	13	43.3333	1	1	2	6.66667	18	16	88.8889	2012-07-15	2018-12-16	2019-12-08	5	max	8	FALSE	1	w	TRUE	2.58	0.05	2/3	algo.farrington.fitGLM.flexible	TRUE	nbPlugin
Farrington		30	13	43.3333	1	1	2	6.66667	17	15	88.2353	2012-07-15	2018-12-16	2019-12-08	5	max	8	FALSE	1	26	TRUE	2.58	0.05	2/3	algo.farrington.fitGLM.flexible	TRUE	nbPlugin
Farrington		30	26	86.6667	16	2	18	60	71	33	46.4789	2012-07-15	2018-12-16	2019-12-08	5	max	4	TRUE	1	w	TRUE	2.58	0.05	2/3	algo.farrington.fitGLM.flexible	TRUE	nbPlugin
Farrington		30	27	90	18	0	18	60	84	33	39.2857	2012-07-15	2018-12-16	2019-12-08	5	max	4	TRUE	1	26	TRUE	2.58	0.05	2/3	algo.farrington.fitGLM.flexible	TRUE	nbPlugin
Farrington		30	13	43.3333	1	0	1	3.33333	19	18	94.7368	2012-07-15	2018-12-16	2019-12-08	5	max	4	FALSE	1	w	TRUE	2.58	0.05	2/3	algo.farrington.fitGLM.flexible	TRUE	nbPlugin
Farrington		30	12	40	1	0	1	3.33333	16	15	93.75	2012-07-15	2018-12-16	2019-12-08	5	max	4	FALSE	1	26	TRUE	2.58	0.05	2/3	algo.farrington.fitGLM.flexible	TRUE	nbPlugin
Farrington		30	25	83.3333	11	2	13	43.3333	55	28	50.9091	2012-07-15	2018-12-16	2019-12-08	5	max	2	TRUE	1	w	TRUE	2.58	0.05	2/3	algo.farrington.fitGLM.flexible	TRUE	nbPlugin
Farrington		30	25	83.3333	12	3	15	50	62	28	45.1613	2012-07-15	2018-12-16	2019-12-08	5	max	2	TRUE	1	26	TRUE	2.58	0.05	2/3	algo.farrington.fitGLM.flexible	TRUE	nbPlugin
Farrington		30	11	36.6667	0	0	0	0	16	16	100	2012-07-15	2018-12-16	2019-12-08	5	max	2	FALSE	1	w	TRUE	2.58	0.05	2/3	algo.farrington.fitGLM.flexible	TRUE	nbPlugin
Farrington		30	11	36.6667	0	0	0	0	18	17	94.4444	2012-07-15	2018-12-16	2019-12-08	5	max	2	FALSE	1	26	TRUE	2.58	0.05	2/3	algo.farrington.fitGLM.flexible	TRUE	nbPlugin
Farrington		30	25	83.3333	18	1	19	63.3333	101	35	34.6535	2012-07-15	2018-12-16	2019-12-08	5	max	1	TRUE	1	w	TRUE	2.58	0.05	2/3	algo.farrington.fitGLM.flexible	TRUE	nbPlugin
Farrington		30	25	83.3333	18	1	19	63.3333	101	35	34.6535	2012-07-15	2018-12-16	2019-12-08	5	max	1	TRUE	1	26	TRUE	2.58	0.05	2/3	algo.farrington.fitGLM.flexible	TRUE	nbPlugin
Farrington		30	9	30	0	0	0	0	17	13	76.4706	2012-07-15	2018-12-16	2019-12-08	5	max	1	FALSE	1	w	TRUE	2.58	0.05	2/3	algo.farrington.fitGLM.flexible	TRUE	nbPlugin
Farrington		30	9	30	0	0	0	0	17	13	76.4706	2012-07-15	2018-12-16	2019-12-08	5	max	1	FALSE	1	26	TRUE	2.58	0.05	2/3	algo.farrington.fitGLM.flexible	TRUE	nbPlugin

## Sheet: field_descriptions
Field	Description	Algorithm
algorithm	Category of event detection algorithm
num_events	Number of events in the evaluation period
num_caught	Number of events caught by the event detection algorithm at any point during the event, or up to 2 weeks before
perc_caught	Percentage of events caught
preevent	Number of events caught before the event (1 to 2 weeks prior)
no_delay	Number of events caught the week the event started
num_timely	Number of events caught either before or the first week of the event
perc_timely	Percentage of events caught before or in the first week of the event
num_alarms	Number of alarms generated by the event detection algorithm
num_truepos	Number of alarms that were associated with an event (2 weeks ahead to any time during)
perc_truepos	Percentage of alarms that were associated with an event
start_data	The start date of the data
start_eval	The start date of the evaluation period
end_eval	The end date of the evaluation period
p_perweek	The p value for an alarm per week	Random
alpha	Alpha value	EARS
baseline	Baseline time units (weeks here)	EARS
date_start	Start date of the evaluation period with baseline	EARS
date_end	End date of the evaluation period (same as others)	EARS
method	Statistic used	Weekly Statistical
n_years	Number of years of historical data used	Weekly Statistical
w	Window half-size (weeks to include on either side of current week)	Farrington
b	Number of historical years of the data to include	Farrington
noPeriods	Number of periods for seasonality	Farrington
trend	Include a long term trend (T/F)	Farrington
pThresholdTrend	Threshold to include trend (only used in original)	Farrington
pastWeeksNotIncluded	Number of weeks to exclude at the start of the data in case of an event already in progress	Farrington
reweight	Reweight past weeks (T/F)	Farrington
weightsThreshold	Threshold to reweight past events	Farrington
alpha_farrington	Alpha value	Farrington
powertrans	Power transformation	Farrington
fitFun	Fit function for fitting the GLM	Farrington
populationOffset	Include a population offset in the GLM (T/F)	Farrington
thresholdMethod	Method to derive the upperbound	Farrington
	Note: See surveillance::farringtonFlexible for more details on these parameters.
Highlighted rows are parameter sets referred to in the manuscript
